# Supplementary material for: The evolutionary and transmission dynamics of HIV-1 CRF08_BC
Source: PLoS One. 2024 Sep 6;19(9):e0310027. doi: 10.1371/journal.pone.0310027 (PMC11379155; doi:10.1371/journal.pone.0310027)
Supplement: S1 Table — (XLSX) [file pone.0310027.s005.xlsx]

## Sheet: Supplementary Table S1
Supplementary Table S1. Bayesian phylogenetic estimates of evolutionary parameters and model comparison for genome sequences of HIV-1 CRF08_BC under different clock models and coalescent tree priors with three independent runs each.
Clock model	Coalescent tree prior	Dataset	TMRCA				Evolutionary rate (substitutions/site/year)				PS	Rank	SS	Rank
			Mean	Median	Lower 95% HPD	Upper 95% HPD	Mean	Median	Lower 95% HPD	Upper 95% HPD
Strict	Constant	1	1985-09-18	1985-09-18	1982-10-24	1988-05-04	0.0018344	0.0018336	0.0016139	0.0020419	-40800.1	40	-40799.7	40
		2	1985-09-28	1985-10-28	1982-11-19	1988-08-02	0.0018361	0.0018345	0.0016192	0.00205	-40800.4	41	-40800.1	41
		3	1985-09-24	1985-10-17	1982-11-18	1988-07-09	0.001835	0.0018346	0.0016115	0.0020397	-40801	42	-40800.7	42
	Expansion	1	1986-09-13	1986-10-09	1984-01-13	1989-03-28	0.0019069	0.0019059	0.001694	0.002119	-40767.7	36	-40767.5	36
		2	1986-09-04	1986-10-06	1983-12-13	1989-02-18	0.0019052	0.0019043	0.001696	0.00213	-40767.3	34	-40767	34
		3	1986-09-13	1986-10-04	1984-02-19	1989-03-12	0.0019086	0.0019089	0.0016992	0.002125	-40767.3	35	-40767	35
	Exponential	1	1987-02-06	1987-03-04	1984-09-16	1989-06-25	0.0018878	0.0018876	0.0014812	0.0023097	-40750.9	20	-40750.9	20
		2	1987-09-30	1987-10-20	1985-03-21	1990-01-23	0.0019694	0.0019686	0.0017575	0.0021855	-40753.8	23	-40753.7	23
		3	1987-10-14	1987-11-05	1985-06-03	1990-03-29	0.0019724	0.0019728	0.0017663	0.002198	-40753.1	22	-40753.1	22
	Logistic	1	1987-09-30	1987-10-26	1985-04-30	1990-02-14	0.0019695	0.0019705	0.0017535	0.0021869	-40753.1	21	-40753	21
		2	1987-10-04	1987-10-29	1985-05-06	1990-02-26	0.0019692	0.0019689	0.0017491	0.002179	-40740.7	19	-40740.6	19
		3	1987-10-12	1987-10-31	1985-03-29	1990-02-04	0.0019713	0.0019696	0.0017644	0.002189	-40753.9	24	-40753.8	24
	Skyride	1	1986-10-29	1986-11-28	1984-02-07	1989-04-30	0.0018886	0.0018871	0.0016701	0.0021087	-40767	33	-40766.8	33
		2	1986-04-15	1986-05-22	1983-07-10	1988-11-20	0.0018213	0.00182121	0.0016118	0.0020418	-40764.3	31	-40764.1	31
		3	1986-11-03	1986-11-22	1984-02-25	1989-06-04	0.0018909	0.0018902	0.0016711	0.0021102	-40766.4	32	-40766.2	32
	Skyline	1	1987-04-15	1987-05-14	1984-10-23	1989-08-06	0.0018811	0.0018808	0.001675	0.0020949	-40759.3	30	-40759.4	30
		2	1987-04-11	1987-05-09	1984-10-25	1989-09-03	0.0018803	0.0018786	0.0016731	0.0021005	-40758.5	28	-40758.4	28
		3	1987-04-15	1987-05-18	1984-10-15	1989-07-27	0.0018814	0.0018818	0.0016757	0.0020922	-40757.7	27	-40757.6	27
	Skygrid	1	1987-09-20	1987-10-18	1985-03-24	1990-03-29	0.0019556	0.0019553	0.0017358	0.002178	-40758.6	29	-40758.9	29
		2	1987-09-24	1987-10-20	1985-01-18	1990-01-30	0.0019572	0.0019547	0.001744	0.0021943	-40756.2	26	-40755.9	25
		3	1987-05-08	1987-06-10	1984-11-11	1989-09-19	0.001886	0.0018854	0.0016743	0.0020984	-40755.9	25	-40756.3	26
Relaxed	Constant	1	1981-10-21	1982-08-05	1973-01-13	1989-04-12	0.0017151	0.0017204	0.0013493	0.0020816	-40774.5	38	-40774.1	38
		2	1981-08-18	1982-05-31	1972-05-03	1989-02-22	0.0017073	0.0017167	0.0013247	0.0020719	-40774.2	37	-40773.9	37
		3	1981-10-13	1982-07-13	1973-01-27	1989-06-28	0.0017139	0.0017249	0.0013323	0.0020792	-40774.8	39	-40774.4	39
	Expansion	1	1987-11-15	1988-04-08	1982-05-08	1992-04-14	0.0020102	0.0020024	0.0016305	0.00237976	-40739.8	18	-40739.4	18
		2	1987-10-20	1988-02-29	1982-08-12	1992-05-19	0.0020072	0.0020001	0.001639	0.0023703	-40739.6	15	-40739.3	17
		3	1987-09-02	1988-01-19	1982-04-12	1992-06-01	0.001998	0.0019942	0.0013179	0.0027305	-40739.6	16	-40739.2	16
	Exponential	1	1991-07-31	1991-09-17	1989-02-18	1993-10-16	0.0023019	0.0023027	0.001965	0.00263	-40721.4	5	-40721.1	5
		2	1991-08-12	1991-09-29	1989-03-08	1993-09-03	0.0023037	0.0023058	0.0019636	0.0026017	-40721.5	6	-40721.2	6
		3	1991-08-07	1991-09-24	1989-03-05	1993-10-16	0.0023032	0.0023045	0.0019665	0.0026244	-40721.5	7	-40721.5	8
	Logistic	1	1991-08-18	1991-10-05	1989-04-29	1993-10-05	0.0023052	0.0023086	0.0019862	0.0026224	-40710.4	4	-40710.2	4
		2	1991-08-15	1991-09-29	1989-04-16	1993-10-12	0.0023044	0.0023055	0.0019796	0.0026182	-40721.6	8	-40721.4	7
		3	1991-08-17	1991-09-30	1989-04-11	1993-10-10	0.0023055	0.0023089	0.0019744	0.00265225	-40684.1	3	-40684	3
	Skyride	1	1988-06-09	1988-10-06	1983-11-22	1992-06-09	0.0019906	0.0019907	0.0016201	0.0023721	-40738.3	13	-40738	13
		2	1988-04-25	1988-08-11	1983-10-15	1992-04-24	0.0019788	0.0019806	0.0016069	0.0023499	-40738.4	14	-40738.2	14
		3	1988-08-10	1988-12-23	1984-02-02	1992-06-21	0.0020027	0.0020047	0.0016259	0.0023783	-40739.6	17	-40739.2	15
	Skyline	1	1991-04-02	1991-06-14	1988-07-25	1993-09-19	0.0022538	0.00226	0.0019028	0.0026	-40731	12	-40731.4	12
		2	1991-03-26	1991-06-14	1988-05-10	1993-08-30	0.0022523	0.0022614	0.0018891	0.0026018	-40730.5	11	-40730.7	11
		3	1991-03-23	1991-06-11	1988-05-09	1993-08-13	0.0022512	0.0022612	0.0019037	0.0026014	-40729.9	10	-40730	10
	Skygrid	1	1991-07-27	1991-10-03	1989-02-22	1993-11-27	0.0022891	0.0022989	0.0019649	0.0026333	-39763.7	1	-39763.9	1
		2	1991-06-28	1991-09-09	1988-11-18	1993-10-12	0.0022783	0.002286	0.0019371	0.0026226	-40726.9	9	-40726.9	9
		3	1991-07-01	1991-09-13	1988-11-19	1993-09-01	0.0022783	0.0022872	0.0019189	0.0025948	-40652.4	2	-40652.5	2
PS: path sampling, SS: stepping-stone sampling.
Red color: the rank is different based on PS and SS methods.
Green color: the best combination models based on both PS and SS methods.
